# Supplementary material for: Bile acids drive the newborn’s gut microbiota maturation
Source: Nat Commun. 2020 Jul 23;11:3692. doi: 10.1038/s41467-020-17183-8 (PMC7378201; doi:10.1038/s41467-020-17183-8)
Supplement: Supplementary file 4 — Source Data [file 41467_2020_17183_MOESM4_ESM.xlsx]

## Sheet: Figure 1
Figure 1b
	PND	richness small intestine
	1	19	11	22	23	53
	7	10	19	18	17	17
	14	50	43	54	19	26
	21	53	43	32	46	20
	28	55	67	67	77	53
	56	110	80	87	99	80
Figure 1c
	PND	richness colon
	1	12	13	19	18	13
	7	11	16	13	12	18
	14	61	53	48	65	38
	21	142	150	114	151	24
	28	143	121	141	149	123
	56	152	163	154	169	171

## Sheet: Figure 2a-d
Sample		C0	C10	C10:1	C10:2	C12	C12-DC	C12:1	C14	C14:1	C14:1-OH	C14:2	C14:2-OH	C16	C16-OH	C16:1	C16:1-OH	C16:2	C16:2-OH	C18	C18:1	C18:1-OH	C18:2	C2	C3	C3-OH	C3:1	C4	C3-DC (C4-OH)	C4:1	C5	C5-M-DC	C5-OH (C3-DC-M)	C5:1	C5:1-DC	C6 (C4:1-DC)	C5-DC (C6-OH)	C6:1	C7-DC	C8	C9	lysoPC a C14:0	lysoPC a C16:0	lysoPC a C16:1	lysoPC a C17:0	lysoPC a C18:0	lysoPC a C18:1	lysoPC a C18:2	lysoPC a C20:3
		acylcarnitines	acylcarnitines	acylcarnitines	acylcarnitines	acylcarnitines	acylcarnitines	acylcarnitines	acylcarnitines	acylcarnitines	acylcarnitines	acylcarnitines	acylcarnitines	acylcarnitines	acylcarnitines	acylcarnitines	acylcarnitines	acylcarnitines	acylcarnitines	acylcarnitines	acylcarnitines	acylcarnitines	acylcarnitines	acylcarnitines	acylcarnitines	acylcarnitines	acylcarnitines	acylcarnitines	acylcarnitines	acylcarnitines	acylcarnitines	acylcarnitines	acylcarnitines	acylcarnitines	acylcarnitines	acylcarnitines	acylcarnitines	acylcarnitines	acylcarnitines	acylcarnitines	acylcarnitines	glycerophospholipids	glycerophospholipids	glycerophospholipids	glycerophospholipids	glycerophospholipids	glycerophospholipids	glycerophospholipids	glycerophospholipids
L_K9D1		4.9162	0.00726257	0.00391061	0.00307263	0.0049162	0.0201117	0.00681564	0.00592179	0.00178771	0.00201117	0.00117318	0.00117318	0.00480447	0.00234637	0.00212291	0.00139665	0.00162011	0.00145251	0.00223464	0.00351955	0.00234637	0.0027933	0.0459777	0.025419	0.00189944	0.00145251	0.0163687	0.0200559	0.00340782	0.0214525	0.00687151	0.00977654	0.00631285	0.00284916	0.00284916	0.012514	0.00217877	0.00569832	0.00916201	0.00340782	0.277654	2.45251	0.0793296	0.0160335	0.422346	0.314525	0.455307	0.0292737
L_K10D1		3.41693	0.00357367	0.00175549	0.00141066	0.00263323	0.00952978	0.00213166	0.00341693	0.000909091	0.000877743	0.000595611	0.000564263	0.00476489	0.00141066	0.0015047	0.000752351	0.000752351	0.000689655	0.00188088	0.00495298	0.00166144	0.00216301	0.0689655	0.00789969	0.000909091	0.000626959	0.0137931	0.0161755	0.00141066	0.0257367	0.00592476	0.00529781	0.00583072	0.00131661	0.00115987	0.0046395	0.000846395	0.00304075	0.00438871	0.00178683	0.151097	1.81191	0.0652038	0.0127273	0.426332	0.347962	0.394984	0.0224765
L_K11D1		4.18699	0.00512195	0.00300813	0.00235772	0.00382114	0.0152439	0.00386179	0.00447154	0.00174797	0.00166667	0.00105691	0.00101626	0.00495935	0.00207317	0.00195122	0.00121951	0.00105691	0.00121951	0.00211382	0.00479675	0.00223577	0.00256098	0.0873984	0.0181707	0.00130081	0.000934959	0.0126423	0.0180081	0.00186992	0.0205691	0.00394309	0.00695122	0.00504065	0.00191057	0.00182927	0.00609756	0.00146341	0.00390244	0.00605691	0.00280488	0.188618	2.29675	0.101626	0.0163821	0.45122	0.5	0.528455	0.030122
L_K7D7		0.823723	0.00197694	0.000955519	0.000840198	0.00144975	0.00474465	0.00319605	0.00184514	0.000560132	0.000609555	0.000395387	0.000411862	0.00135091	0.000675453	0.000560132	0.000411862	0.000329489	0.000395387	0.000477759	0.000609555	0.000873147	0.000593081	0.00459638	0.000840198	0.000411862	0.000345964	0.00291598	0.00518946	0.000939044	0.0061944	0.00602965	0.00235585	0.00169687	0.000757825	0.000807249	0.00176277	0.000444811	0.00209226	0.00212521	0.00110379	0.105601	0.766063	0.0196046	0.00345964	0.119769	0.111038	0.331137	0.0329489
L_K8D7		0.520737	0.00105991	0.000626728	0.000497696	0.000709677	0.00278341	0.00109677	0.000912442	0.000341014	0.000341014	0.000230415	0.000239631	0.000663594	0.00043318	0.000368664	0.000258065	0.000239631	0.000248848	0.000285714	0.000304147	0.000534562	0.00035023	0.0037788	0.000801843	0.000248848	0.000193548	0.00121659	0.0021106	0.000534562	0.00305069	0.00174194	0.00148387	0.000820276	0.00035023	0.000451613	0.000894009	0.000267281	0.000940092	0.00136406	0.000562212	0.0464516	0.284793	0.00558525	0.00127189	0.0378802	0.0313364	0.107834	0.0105069
L_K9D7		0.638387	0.0016968	0.00108484	0.000834492	0.00119611	0.00443672	0.00155772	0.00140473	0.000570236	0.000556328	0.000375522	0.000347705	0.000973574	0.000681502	0.00054242	0.000403338	0.00038943	0.00038943	0.000458971	0.000486787	0.00077886	0.000556328	0.00311544	0.000723227	0.000375522	0.000375522	0.0018637	0.00225313	0.000667594	0.00431154	0.00285118	0.00198887	0.00140473	0.000514604	0.00069541	0.00129346	0.000486787	0.00180807	0.00196106	0.000904033	0.0785814	0.500695	0.0121419	0.00191933	0.0624478	0.0631433	0.225313	0.020306
L_K10D7		0.644201	0.00152038	0.000799373	0.000595611	0.00100313	0.00415361	0.00136364	0.00123824	0.000360502	0.000438871	0.00023511	0.000297806	0.000987461	0.000564263	0.000517241	0.000329154	0.00031348	0.000329154	0.000344828	0.000438871	0.000673981	0.000438871	0.00341693	0.00106583	0.00039185	0.000219436	0.00230408	0.00272727	0.000626959	0.0046395	0.0034953	0.00203762	0.00148903	0.000470219	0.000626959	0.00134796	0.000407524	0.00139498	0.00180251	0.000815047	0.0851097	0.543887	0.0129154	0.00222571	0.0769592	0.0694357	0.202194	0.0219436
L_K11D7		0.912752	0.00250559	0.00152125	0.00127517	0.00176734	0.0064877	0.00210291	0.00234899	0.000693512	0.000738255	0.00049217	0.000447427	0.00201342	0.000939597	0.00082774	0.000581655	0.000536913	0.000536913	0.00064877	0.000872483	0.000961969	0.000850112	0.00557047	0.00136465	0.000581655	0.000402685	0.0042953	0.00465324	0.000894855	0.00809843	0.00389262	0.00322148	0.00326622	0.000917226	0.000894855	0.00212528	0.000626398	0.00315436	0.00290828	0.00127517	0.136689	1.1566	0.0342282	0.00541387	0.180761	0.182998	0.458613	0.049217
L_K7D14		0.72748	0.00132269	0.000741163	0.000558723	0.000866591	0.00343216	0.00116306	0.00103763	0.00036488	0.000444698	0.000250855	0.00031927	0.000786773	0.000535918	0.00041049	0.000330673	0.000307868	0.000353478	0.000376283	0.00036488	0.000661345	0.000433295	0.00281642	0.000718358	0.000307868	0.000216648	0.00128848	0.00338655	0.000661345	0.00381984	0.00366021	0.00167617	0.00103763	0.000513113	0.000752566	0.00220068	0.000387685	0.00157355	0.00159635	0.000912201	0.0565564	0.270239	0.00516534	0.0013797	0.036488	0.0340935	0.156214	0.0127708
L_K8D14		0.446791	0.000852965	0.000528026	0.000414297	0.000593014	0.00262388	0.00077173	0.000714866	0.000316816	0.000324939	0.000194963	0.000219334	0.000487409	0.000406174	0.000308692	0.000235581	0.000194963	0.000227457	0.000259951	0.000243704	0.000503656	0.000268075	0.0015922	0.000576767	0.000194963	0.00018684	0.000609261	0.00120227	0.000438668	0.00171405	0.00106418	0.00100731	0.00058489	0.00034931	0.00039805	0.00108855	0.000235581	0.000519903	0.00112104	0.000528026	0.0397238	0.218522	0.00487409	0.00129976	0.0285946	0.0327376	0.126726	0.0112916
L_K9D14		0.867021	0.00180851	0.00115248	0.000868794	0.00132979	0.00492908	0.00223404	0.00163121	0.000620567	0.000691489	0.000460993	0.000443262	0.00101064	0.00070922	0.000585106	0.000443262	0.000460993	0.000407801	0.000514184	0.000478723	0.000851064	0.000567376	0.00425532	0.00117021	0.000425532	0.000390071	0.00161348	0.00276596	0.0010461	0.00553191	0.00200355	0.00184397	0.00156028	0.000567376	0.000868794	0.00223404	0.000567376	0.00150709	0.00244681	0.00108156	0.0911348	0.485816	0.00840426	0.00281915	0.0734043	0.0693262	0.255319	0.020922
L_K10D14		0.4	0.000688525	0.000401639	0.000311475	0.000467213	0.00205738	0.00104098	0.000663934	0.000213115	0.000237705	0.000147541	0.000188525	0.000442623	0.000295082	0.000245902	0.000172131	0.000213115	0.000188525	0.000213115	0.000213115	0.00047541	0.000237705	0.00172131	0.000696721	0.000172131	0.000114754	0.000508197	0.00108197	0.000442623	0.00129508	0.000737705	0.00097541	0.00042623	0.000237705	0.000368852	0.000959016	0.000188525	0.000483607	0.000991803	0.00045082	0.0422951	0.234426	0.00422131	0.00110656	0.0311475	0.0343443	0.127869	0.0127049
L_K11D14		0.26981	0.000602489	0.000386379	0.000281598	0.00043222	0.00170269	0.000831696	0.000510806	0.000170269	0.000209561	0.000124427	0.000144073	0.000340537	0.000248854	0.000203012	0.00016372	0.000157171	0.000150622	0.000183366	0.000176817	0.000406025	0.000183366	0.00127046	0.000537001	0.000150622	0.000111329	0.000464964	0.000667976	0.000360183	0.00102161	0.000458415	0.000726916	0.000399476	0.000203012	0.000275049	0.000628684	0.000170269	0.000392927	0.00081205	0.000307793	0.0351015	0.206287	0.0037852	0.00120498	0.0341847	0.0270465	0.0962672	0.00949574
L_K7D21		0.290625	0.000567708	0.000333333	0.000244792	0.000385417	0.00161458	0.00136979	0.000588542	0.00015625	0.000177083	9.89583e-05	0.000125	0.000276042	0.000203125	0.000197917	0.000135417	0.000145833	0.000125	0.000151042	0.000182292	0.000364583	0.000177083	0.00109896	0.000458333	0.000130208	9.89583e-05	0.000317708	0.000828125	0.000364583	0.000770833	0.0005625	0.00071875	0.000192708	0.000208333	0.000265625	0.00071875	0.000161458	0.000385417	0.000708333	0.00028125	0.0233854	0.164062	0.0113021	0.00134375	0.0213542	0.0419271	0.0973958	0.00875
L_K8D21		0.190755	0.000568544	0.000297556	0.000249734	0.000340064	0.00146652	0.00108927	0.000568544	0.000201913	0.00021254	0.00012221	0.000148778	0.000297556	0.000217853	0.00021254	0.000138151	0.000132837	0.000132837	0.000154091	0.000180659	0.000419766	0.000127524	0.000712009	0.00021254	0.000111583	8.50159e-05	0.00022848	0.000483528	0.00033475	0.000377258	0.00033475	0.000579171	0.000154091	0.000164718	0.000196599	0.000467588	0.000127524	0.000270988	0.000669501	0.000270988	0.022848	0.191286	0.0255579	0.00114772	0.0247609	0.0765143	0.103613	0.0143996
L_K9D21		0.208086	0.000609164	0.000318059	0.000253369	0.000350404	0.00152561	0.00131536	0.000603774	0.00019407	0.000204852	0.00012938	0.000145553	0.000215633	0.000210243	0.000183288	0.000140162	0.000140162	0.000123989	0.000145553	0.00012938	0.000377358	0.00012938	0.000760108	0.000269542	0.000118598	0.000107817	0.000242588	0.00051752	0.000361186	0.000442049	0.000366577	0.000609164	0.000161725	0.000156334	0.000237197	0.000544474	0.000145553	0.000301887	0.000738544	0.000274933	0.0216712	0.150404	0.0126146	0.00107817	0.0204852	0.0431806	0.0824798	0.00733154
L_K10D21		0.374116	0.000820368	0.000544554	0.000438472	0.000622348	0.00207921	0.00150636	0.000876945	0.000381895	0.000367751	0.000254597	0.000240453	0.000388967	0.000339463	0.000275813	0.000226308	0.000212164	0.000205092	0.000247525	0.000219236	0.000509194	0.000226308	0.00195898	0.000615276	0.000155587	0.000176803	0.000700141	0.00136492	0.000480905	0.000721358	0.000671853	0.000813296	0.000275813	0.000261669	0.000339463	0.000855728	0.000212164	0.000756719	0.00106789	0.000452617	0.0297737	0.146393	0.00615983	0.00092645	0.0179632	0.033239	0.0898161	0.00799151
L_K11D21		0.481787	0.000632302	0.000378007	0.000316151	0.000446735	0.00187629	0.000714777	0.000508591	0.000226804	0.000219931	0.000137457	0.00014433	0.000357388	0.000295533	0.000226804	0.000158076	0.000178694	0.000178694	0.000199313	0.00019244	0.000412371	0.000226804	0.00176632	0.00221306	0.000158076	0.000123711	0.000439863	0.000694158	0.000350515	0.000955326	0.000378007	0.000714777	0.000364261	0.00024055	0.000378007	0.000735395	0.000199313	0.000494845	0.000948454	0.00033677	0.0281787	0.114777	0.00323024	0.000914089	0.0183505	0.0269416	0.0831615	0.00449485
L_K7D28		0.135877	0.000530479	0.000367613	0.000288506	0.000395533	0.00143788	0.00112611	0.000558399	0.000214053	0.000200093	0.000134946	0.0001396	0.00022336	0.000214053	0.00018148	0.000130293	0.000144253	0.0001396	0.00015356	0.0001396	0.00029316	0.000130293	0.000572359	0.000172173	0.000107027	0.000116333	0.000228013	0.000642159	0.000353653	0.000353653	0.000451373	0.000511866	0.00015356	0.000172173	0.00019544	0.000460679	0.00015356	0.000400186	0.000618893	0.000302466	0.0180549	0.133085	0.0120521	0.000805026	0.0221498	0.0402978	0.0851559	0.00865519
L_K8D28		0.150419	0.000503145	0.000293501	0.000214885	0.00028826	0.001326	0.00103249	0.000461216	0.000162474	0.000162474	9.43396e-05	0.000115304	0.000204403	0.000167715	0.000178197	0.000110063	0.000125786	0.000115304	0.000120545	0.000131027	0.000283019	0.000115304	0.000587002	0.000183438	9.43396e-05	8.90985e-05	0.000220126	0.000539832	0.000361635	0.000303983	0.000330189	0.000513627	0.000131027	0.000209644	0.000209644	0.000387841	0.000120545	0.000513627	0.00062369	0.000272537	0.0198113	0.126834	0.0116352	0.000880503	0.0216457	0.0454927	0.0791405	0.0086478
L_K9D28		0.186694	0.00049896	0.00027027	0.000203742	0.000320166	0.00144283	0.00218295	0.00116008	0.000174636	0.000158004	9.97921e-05	0.000112266	0.000203742	0.000174636	0.000178794	0.000120582	0.000153846	0.000108108	0.000116424	0.00016632	0.000295218	0.000133056	0.000727651	0.000241164	7.90021e-05	7.90021e-05	0.000257796	0.000769231	0.000253638	0.000440748	0.00100624	0.000528067	0.000141372	0.000141372	0.00018711	0.000677755	9.97921e-05	0.000511435	0.000482328	0.00027027	0.0160499	0.0827443	0.00785863	0.000540541	0.0122661	0.0267775	0.0553015	0.00615385
L_K10D28		0.271775	0.000687623	0.00043222	0.000360183	0.000504257	0.00177472	0.00121807	0.00070072	0.000288147	0.000275049	0.000176817	0.000209561	0.000314342	0.000275049	0.000235756	0.000170269	0.000203012	0.00016372	0.000209561	0.000229208	0.000458415	0.000176817	0.00102161	0.00037983	0.000157171	0.000137525	0.000333988	0.00121807	0.000438769	0.000550098	0.000471513	0.00086444	0.000196464	0.000189915	0.0002685	0.000713818	0.000176817	0.000360183	0.000877538	0.000340537	0.0253438	0.13687	0.0138179	0.00100851	0.027243	0.0504257	0.0890635	0.0119188
L_K11D28		0.371445	0.000557168	0.000313407	0.000249565	0.000359837	0.001509	0.00110853	0.000522345	0.000168311	0.000208938	0.000104469	0.000145096	0.000255369	0.000214742	0.000191526	0.000133488	0.0001509	0.000145096	0.000162507	0.000191526	0.000377249	0.000162507	0.000992455	0.000667441	0.000116077	9.86651e-05	0.000388857	0.00168311	0.000388857	0.000731283	0.000771909	0.00089379	0.000185723	0.000185723	0.000383053	0.00107371	0.000133488	0.000464306	0.00069646	0.000319211	0.025827	0.160766	0.00887986	0.00124202	0.022751	0.0372606	0.0783517	0.00708067
L_K7D56		0.272586	0.000623053	0.000384216	0.000301142	0.0003946	0.00138629	0.00103323	0.000586708	0.000249221	0.000228453	0.00017134	0.000176532	0.000264798	0.000264798	0.000212876	0.000166147	0.000155763	0.000150571	0.000176532	0.000155763	0.000399792	0.000166147	0.000747664	0.000254413	0.000119418	0.000124611	0.00029595	0.00123053	0.000430945	0.000404984	0.000477674	0.000732087	0.000150571	0.00017134	0.000254413	0.000695742	0.000155763	0.000607477	0.000669782	0.000321911	0.0195223	0.126168	0.0137591	0.000981308	0.0178609	0.0448079	0.106438	0.0125649
L_K8D56		0.236022	0.000430797	0.000238313	0.00020165	0.000265811	0.00109074	0.000829514	0.000375802	0.000128323	0.000137489	8.24931e-05	0.000114574	0.000178735	0.000164986	0.00015582	0.000105408	0.000114574	0.000105408	0.000114574	0.000119157	0.000270394	0.000128323	0.000728689	0.000210816	0.000105408	7.33272e-05	0.000252062	0.00133364	0.00032539	0.000398717	0.000307058	0.000641613	0.000119157	0.000137489	0.000206233	0.000522456	0.000109991	0.000490376	0.000568286	0.000233731	0.0172777	0.0934922	0.0091659	0.000742438	0.0158112	0.0339597	0.0733272	0.0100825
L_K9D56		0.152735	0.000468271	0.000271335	0.000231947	0.00028884	0.00121663	0.000932166	0.000437637	0.000148796	0.000153173	9.62801e-05	0.000113786	0.000201313	0.000188184	0.000148796	0.000113786	0.000109409	0.000113786	0.000122538	0.000122538	0.00028884	0.000122538	0.000512035	0.000175055	9.19037e-05	8.75274e-05	0.000223195	0.0011116	0.000354486	0.000271335	0.000328228	0.000450766	0.000113786	0.000140044	0.000183807	0.000450766	0.000118162	0.000280088	0.000525164	0.000223195	0.0156236	0.0818381	0.00787746	0.000800875	0.0133479	0.0283589	0.0980306	0.00870897
L_K10D56		0.356147	0.000633714	0.000405577	0.000291508	0.000418251	0.0015526	0.00114702	0.000722433	0.000253485	0.0002218	0.000158428	0.000183777	0.000392902	0.000297845	0.000234474	0.000171103	0.000196451	0.000164766	0.00017744	0.000202788	0.000443599	0.000190114	0.000836502	0.000335868	0.000139417	0.000114068	0.000278834	0.00124208	0.000456274	0.000456274	0.000342205	0.000874525	0.000164766	0.000196451	0.000247148	0.0011597	0.000158428	0.000291508	0.000766793	0.000329531	0.0244613	0.139417	0.0164766	0.00203422	0.028327	0.0836502	0.207224	0.0245881
L_K11D56		0.21217	0.000624663	0.000376952	0.000269251	0.000393107	0.00149704	0.00119548	0.000506193	0.000210016	0.000231556	0.000145396	0.000145396	0.000258481	0.000226171	0.000183091	0.000145396	0.000145396	0.000140011	0.000156166	0.000183091	0.000290792	0.000166936	0.00092084	0.000263866	0.000123856	0.000107701	0.000312332	0.00113624	0.000446957	0.000376952	0.000328487	0.000635433	0.000188476	0.000193861	0.000253096	0.000667744	0.000166936	0.000274637	0.00101777	0.000274637	0.0205708	0.096392	0.00700054	0.00118471	0.0254173	0.0372106	0.120625	0.00936995
[truncated: 204 more columns]

## Sheet: Figure 2f-h
Figure 2f								Figure 2g
	PND	Cyp7a1							PND	Cyp7b1
	7	0.121	0.157	0.28	0.202	0.0655			7	0	0	0.00952	0	0
	14	0.666	1.39	0.634	0.922	1.02			14	0.0131	0	0	0.0161	0.0142
	21	0.293	2.2	1.57	1.69	1.38			21	0	0.0261	0.0473	0.079	0.0228
	28	0.378	0.434	0.385	2.15	2.57			28	0.0794	0.274	0.0241	0.0727	0.0271
	56	0.805	0.704	0.519	2.43	2.01			56	3.03	1.65	1.38	0.389	0.367
	PND	Cyp8b1							PND	Cyp2c70
	7	1.03	1.04	0.918	1.03	0.588			7	0.592	0.45	0.365	0.378	0.205
	14	1.1	0.917	1.23	0.714	1.24			14	2.17	5.07	2.12	2.72	1.79
	21	0.962	1.62	1.42	1.54	0.845			21	0.414	2.75	3.85	4.46	1.81
	28	1.69	3.71	1.11	2.88	1.27			28	1.37	2.66	1.86	2.28	2.91
	56	3.56	3.64	2.58	3.69	4.79			56	4.96	3.8	2.27	3.27	3.07
									PND	Cyp27a1
	PND	Cyp27a1							7	0.09	0.0967	0.0633	0.069	0.0429
	7	0.09	0.0967	0.0633	0.069	0.0429			14	0.457	1.26	0.428	0.352	0.27
	14	0.457	1.26	0.428	0.352	0.27			21	0.113	0.863	1.3	2.52	0.623
	21	0.113	0.863	1.3	2.52	0.623			28	1.31	2.32	0.555	1.68	0.942
	28	1.31	2.32	0.555	1.68	0.942			56	4.81	3.43	1.38	6.72	6.12
	56	4.81	3.43	1.38	6.72	6.12
Figure 2h
	PND	CONV
	7	0.121	0.157	0.28	0.202	0.0655
	14	0.666	1.39	0.634	0.922	1.02
	21	0.293	2.2	1.57	1.69	1.38
	56	0.805	0.704	0.519	2.43	2.01
	PND	GF
	7	0.299	0.276	0.247	0.353	0.191
	14	1	0.725	1.27	0.619	0.428
	21	7.54	10.5	5.47	6.37	9.96
	56	0.478	0.454	0.235	1.26	0.422

## Sheet: Figure 3
Figure 3a
	PND	proportion of KO1442 sequences (%)
	1	0.00151252	0.00568053	0.00104361	0.00472637	0.0448051
	7	0.0281036	0.0439856	0.0184387	0.0425049	0.0153127
	14	0.0277818	0.0837381	0.0832467	0.0435642	0.0812953
	21	0.110341	0.0790363	0.113716	0.115262	0.113872
	28	0.125644	0.100643	0.107187	0.107815	0.100191
	56	0.0950854	0.0685723	0.0665022	0.0668546	0.0762366
Figure 3b
	PND	primary bile acids
	1	0.575531	0.376646	0.585366
	7	0.213278	0.136304	0.188679	0.474608	0.877271
	14	0.400912	0.413046	0.523511	0.300516	0.113844
	21	0.083682	0.097205	0.133876	0.18181	0.190405
	28	0.167636	0.173564	0.162333	0.164394	0.102577
	56	0.132975	0.113254	0.110748	0.248511	0.255988
	PND	secondary bile acids
	1	0.010447	0.00931	0.015244
	7	0.004712	0.003917	0.008303	0.005	0.004385
	14	0.011631	0.003591	0.004309	0.004336	0.004709
	21	0.011781	0.016068	0.019477	0.038564	0.030048
	28	0.019567	0.033737	0.016611	0.019758	0.016529
	56	0.012399	0.010018	0.009965	0.028112	0.025229

## Sheet: Figure 4 & Figure 5
Sample	Group	OTU_1	OTU_2	OTU_3	OTU_798	OTU_6	OTU_14	OTU_4	OTU_11	OTU_16	OTU_10	OTU_5	OTU_648	OTU_8	OTU_364	OTU_136	OTU_635	OTU_23	OTU_71	OTU_91	OTU_35	OTU_115	OTU_153	OTU_137	OTU_215	OTU_82	OTU_249	OTU_22	OTU_175	OTU_32	OTU_19	OTU_298	OTU_17	OTU_7	OTU_9	OTU_31	OTU_718	OTU_27	OTU_51	OTU_404	OTU_38	OTU_690	OTU_57	OTU_312	OTU_94	OTU_808	OTU_360	OTU_146	OTU_334
BA-11-SI-1	TCA	16624	5024.68	3561.09	740.2	746.453	41.817	2.34488	15.2417	1.17244	0	140.302	0	0	0	0	0	0	0	0	5.08057	0	0	0.390813	0	0	0	0.390813	0	2.34488	0	0	0	0	0	0	0	0	0	0.390813	0	0	0	0.781626	0	0	0	0	0
BA-11-SI-2	TCA	78.2638	2.23611	21347.6	0	3994.81	62.052	1218.12	19.5659	1.67708	0	1.11805	0	0	70.4374	1.67708	0	0	0	0	7.26735	0	0	0	0	0	0	0.559027	1.67708	0	0	0	0	88.8853	0.559027	0	0	0	0	0	0	0	0	0	0	0	0	0	0
BA-11-SI-3	TCA	17849.2	7418.96	704.307	10.9004	890.317	10.5488	2.46138	20.3943	0	0	0.703252	0	0	0	0	0	0	0	0	0.703252	0	0	0	0	0	0	0	0	0.703252	0	0	0	0	0	0	0	0	0	0	0	0	0	0	0	0.351626	0	0.703252	0
BA-11-SI-4	TCA	22577.7	3.3427	2105.9	0	1025.65	22.2847	2.78559	38.4411	1.94991	0	1122.87	0	0	0.278559	0	0	0	0	0	3.62126	0	0	0.278559	0	0	0	0.278559	0	1.94991	0	0	0.278559	0.278559	0	0	0	0	0	0.278559	0	0	0	0.278559	0	0	0	0.557117	0
BA-11-SI-5	TCA	4806.79	18218.6	973.368	2528.06	334.174	18.7103	0.870244	7.8322	3.48098	0	1.30537	0	0	0	0.870244	0	0	0	0	1.30537	0	0	0	0	0	0	2.17561	0.435122	4.78634	0	0	0	0.870244	0.435122	0	0	0	0	1.30537	0	0	0	0	0	0	0	0.870244	0
BA-11-SI-6	TCA	15.9288	8973.06	4214.23	1129.22	496.375	39.6067	10813	11.1932	3.01355	0	0	0	0	281.982	0	0	0	0	0	3.87456	0	0	0	0	0.861014	0	0	0	2.58304	0	0	0	702.157	0	0	98.5861	0	0	1.29152	0	27.983	0	0	0	93.8506	0	1.72203	0
BA-11-SI-7	TCA	90.2035	2.13752	22516.3	0.85501	3862.93	171.429	1.28251	160.314	29.0703	0	1.71002	0	0.427505	0	6.84008	0	0	0	0	27.3603	0	0	4.70255	0	2.56503	0	0	0	6.41257	0	1.71002	0	0.85501	0	0	0	0	0	0	0	0	0	2.99253	0	0	0	2.99253	0
BA-11-SI-8	TCA	6516.55	14463.3	45.7331	17.046	204.967	29.1029	5442.65	7.06784	2.91029	0	77.7462	0	0	0	0	0	0	0	0	2.49453	0	0	0	0	0	0	0	0.83151	1.66302	0	0	0	0.415755	0	0	44.07	0	0	0.83151	0	0	0	0	0	48.2276	0	4.57331	0
BA-11-SI-Adult	Adult	13.1297	400.699	0	21.3965	0	0	14138.2	0	21.3965	1043.57	0.486285	0	402.644	2724.65	5.34913	8.26684	0	0	0	22.3691	0	0	0	0	2.91771	0	3.89028	3.89028	154.639	0	0	283.99	5460.49	808.692	0	0	0	0	4.86285	0	38.4165	2.91771	10.6983	0	0	0.97257	2.43142	0
BA-12-SI-1	GCA	26534.9	2.5355	42.8219	0.281723	12.9592	0.281723	0.281723	2.25378	0.563445	0	314.121	0	0	0	0	0	0	0	0	0	0	0	0	0	0	0	0	0	0	0	0	0	0	0	0	0	0	0	0	0	0	0	0	0	0	0	0	0
BA-12-SI-2	GCA	26762	2.00866	97.4199	0.334776	18.7475	14.0606	0.334776	12.7215	0	0	1.33911	0	0.334776	0.334776	0	0.334776	0	0	0	0	0	0	0	0	0	0	0	0	0	0	0	0	0.334776	0	0	0	0	0	0	0	0	0	0	0	0	0	0.334776	0
BA-12-SI-3	GCA	24359	4.63688	81.4352	0.289805	50.4261	2.60824	1568.13	47.528	0	0	242.567	2.60824	0	164.609	0	0	0	0	0	0	0	0	0	0	0	0	2.89805	0	0	0	0	0	358.199	0	0	0	0	0	0	0	26.0824	0	0	0	0	0	0	0
BA-12-SI-4	GCA	26536.7	2.97035	9.24107	0.330038	1.65019	0.990115	1.32015	16.1719	0	0	338.289	0	0	1.32015	0	0	0	0	0	0	0	0	0	0	0	0	0	0	0	0	0	0	1.98023	0	0	0	0	0	0	0	0	0	0	0	0	0	0	0
BA-12-SI-5	GCA	25196	2.80797	92.3511	0	31.8237	3.74397	410.588	50.8555	0	0	1117.26	4.67996	0.311997	0.311997	0.311997	0	0	0	0	0	0	0	0	0	0	0	0	0	0	0	0	0	0	0	0	0	0	0	0	0	0	0	0	0	0	0	0	0
BA-12-SI-6	GCA	13259.6	5.22662	552.86	0	542.988	25.5524	12482.6	25.262	1.16147	0	1.74221	0	0.871103	1.45184	0.290368	0	0	0	0	0.580736	0	0	0	0	0.290368	0	0.290368	0	0	0	0	0	2.61331	0	0.290368	0	0	0	0	0	0.871103	0	0	0	0	0	0	0
BA-13-SI-1	TCA	40.3699	50.7303	5449.22	4.28707	1.07177	8.57414	21267.8	76.0955	1.07177	0	7.50237	1.07177	0.357256	0.714511	0	0	0	0	0	0	0	0	0.357256	0	0	0	0	0	0	0.357256	0	0	0.357256	0	0	0	0	0	0	0	0.357256	0	0	0	0.357256	0	0	0
BA-13-SI-2	TCA	262.036	76.6186	10036	9.70502	1.02158	21.4532	13981.4	991.444	2.55395	0	9.19423	0	3.57553	504.15	0	0	0	0	0	0	0	0	0.510791	0	0	0	0	0	0	1.02158	0	0.510791	924.02	0	0	0	0	0	0	0	82.7481	0	0	0	0	0	1.53237	0
BA-13-SI-Adult	Adult	114.334	591.13	7.70334	70.5464	3.64895	0	8269.33	0	4.05439	3616.11	0.810878	0	257.048	2040.98	0	0	0	0	0	1.21632	0	0	0	0	0	0	3.64895	0	0	12.974	0	3481.1	3648.14	0	0.405439	2.02719	0	0	0	2.02719	80.2769	2.83807	0	0	4.05439	0	0	0
BA-14-SI-1	GCA	1757.28	24052.3	58.3639	927.837	60.2345	8.23081	6.36017	20.577	0.748255	1.87064	0.748255	0	0.748255	1.87064	0	0	0	0	0	0	1.49651	0	0	0	0	0	0	0	0	1.87064	0	1.12238	5.98604	0	0	0	0	0	0	0	0	0	0	0	0	0	0	0
BA-14-SI-2	GCA	6637.47	17674.1	340.78	2022.58	185.197	15.9119	3.53598	20.7739	0	0	2.20999	0	0.883994	0	0	0	0.441997	0	0	0	0	0	0	0	0	0	0	0	0.883994	0.441997	0	0.441997	0.441997	3.09398	0	0	0	0	0	0	0	0	0	0	0	0	0.883994	0
BA-14-SI-3	GCA	50.1662	22889.3	146.915	3694.38	80.0271	7.56475	15.5276	17.1202	0	0.398145	1.59258	0	0.796289	0.796289	0	0	0	0	0	0	0	0	0	0	0	0	1.19443	0	0	2.78701	0	0	0	1.19443	0	0	0	0	0	0	0	0	0	0	0	0	0	0
BA-14-SI-4	GCA	64.6975	22679	629.33	3252.97	121.704	9.95346	75.1034	38.909	0.45243	2.26215	2.71458	0	5.42916	0.90486	0	0	0	0	0	0.45243	0	0	0	0	0	0	0	1.35729	0	1.80972	0	3.16701	6.78645	7.23888	0	0	0	0	0	0	0	0	0	0	0	0	0	0
BA-14-SI-6	GCA	44.5108	23377.8	727.01	2497.02	198.494	18.0449	3.20799	36.0899	2.80699	0	1.60399	0	0.400998	0.400998	0.400998	0	0	0	0	0	0	0	0	0	0	0	0	0	0	0.400998	0	0	0.801997	1.203	0	0	0	0	0	0	0	0	0	0	0	0	0	0
BA-14-SI-Adult	Adult	35.619	199.96	0.705326	14.8118	0.705326	0	1030.13	2.46864	8.11125	1000.15	0.705326	0.352663	7924.69	596	0	1.41065	0	0	0	3.17397	0	0	0	0	3.17397	0	0.352663	6.70059	1.76331	10.9325	0	224.999	1309.79	8394.79	0	0	0	0	0	4.23195	0	19.3965	0	0	0	0	0	0
BA-15-SI-1	Control	26378.7	2.38102	177.556	0	36.3956	0.680292	0.680292	0.340146	0.340146	0	311.914	0	0	0.340146	0	0	0	0	0	0.680292	0	0	0	0	0	0	0	0	0.340146	0	0	0	0	0	0	0	0	0	0	0	0	0	0	0	0	0	0.680292	0
BA-15-SI-2	Control	26792.3	2.39105	95.941	0	9.86309	1.49441	1.19553	1.49441	0	0	0.597763	0	0.298882	1.79329	0	0	0	0	0	0	0	0	0	0	0	0	0.298882	0	0	0	0	0	2.98882	0	0	0	0	0	0	0	0	0	0	0	0	0	0	0
BA-15-SI-3	Control	26715.7	2.80447	166.866	0	19.9819	2.10335	1.75279	1.05168	0	0	0.350559	0	0.350559	0	0	0	0	0	0	0	0	0	0	0	0	0	0	0	0	0	0	0	0	0	0	0	0	0	0	0	0	0	0	0	0	0	0	0
BA-15-SI-4	Control	26563.2	2.77512	331.165	0.308347	5.55025	1.85008	4.31686	0.616694	0	0	0.308347	0	0	0.308347	0	0	0	0	0	0	0	0	0	0	0	0	0	0	0	0	0	0	0.616694	0	0	0	0	0	0	0	0	0	0	0	0	0	0	0
BA-15-SI-5	Control	26448.3	2.55647	63.2726	0	23.0082	0	0.639117	0.639117	0.319559	0	368.132	0	0	0.319559	0	0	0	0.319559	0	0	0	0	0	0	0	0	0	0	0.639117	0	0	0	0	0	0	0	0	0	0	0	0	0	0	0	0	1.27823	0.958676	0.319559
BA-15-SI-6	Control	26523.2	2.08701	101.916	0	18.7831	1.04351	0.695671	1.04351	0	0	262.268	0	0	0	0	0	0	0	0	0	0	0	0	0	0	0	0	0	0	0	0	0	0	0	0	0	0	0	0	0	0	0	0	0	0	0	0	0
BA-15-SI-7	Control	14010.4	11041.9	165.113	1636.29	45.6694	4.29371	3.1227	2.73236	0.390337	0.390337	0.780674	0	0	0	0	0	0	0	0	0	0	0	0	0	0	0	0	0	0	0	0	0	0	0	0	0	0	0	0	0	0	0	0	0	0	0	0	0
BA20SI1	UDCA	18593.5	6927.1	203.446	993.561	38.5238	1.51074	5.28758	0.377684	0.377684	0	146.164	0	0	0.125895	0	0	0.125895	0	0	0	0	0	0	0	0	0	0	0	0	0	0	0	0.629474	0	0	0	0	0	0	0	0.125895	0	0	0	0.125895	0	0	0
BA20SI2	UDCA	26080.1	6.84898	207.414	1.18377	35.6823	0.760998	4.65054	1.09922	0	0	489.575	0	0	26.1276	0	0	0	0	0	0.0845553	0	0	0	0	0	0	0	0	0.0845553	0	0	0	57.3285	0	0	0	0	0	0	0	0.0845553	0	0	0	0	0	0	0
BA20SI3	UDCA	25932.5	5.67396	787.769	1.01321	42.3521	2.4317	5.26868	9.22019	0.202642	0	123.51	0	0	0.202642	0	0	0.405283	0	0	0.101321	0	0	0	0	0.202642	0	0	0	0	0	0	0	0.101321	0	0	0	0	0	0	0	0	0	0	0	0	0	0	0
BA20SI4	UDCA	12443.8	12522.5	118.129	1635.95	55.1916	6.1324	7.42343	1.29103	0.430344	0	116.623	0	0	0.215172	0	0	0.53793	0	0	0.322758	0	0	0.322758	0	0	0	0	0	0	0	0	0	1.07586	0	0	0	0	0	0.53793	0.322758	0	0	0	0	0	0	0	0
BA20SI5	UDCA	5416.97	17553.6	1433.91	2347.27	128.156	1.45987	5.8395	3.33685	0	0	18.9784	0	0	0.208553	0	0	0	0	0	0	0	0	0	0	0	0	0	0	0	0	0	0	0.93849	0	0	0.104277	0	0	0	0	0	0	0	0	0	0	0	0
BA20SI6	UDCA	5.0379	16816	7529.21	2331.69	168.217	2.94902	39.0745	8.35555	0.491503	0	2.94902	0	0	0.368627	0	0	0.122876	0	0	0	0	0	0	0	0	0	0	0	0	0	0	0	0.122876	0	0	2.21176	0	0	0	0	0	0	0	0	3.80915	0.245751	0	0
BA20SI7	UDCA	4434.15	17760.5	2108.17	2510.69	82.8464	3.90465	5.26279	2.37674	0.339535	0	1.35814	0	0	0.169767	0	0	0.169767	0	0	0	0	0	0	0	0	0	0	0	0	0	0	0	0.848836	0	0	0	0	0	0	0	0.169767	0	0	0	0	0	0	0
BA20SI8	UDCA	12551.4	11633.3	859.725	1748.76	81.6749	5.1112	3.23362	1.35603	0.625861	0	24.0957	0	0	0.312931	0	0	0.417241	0	0	0	0	0	0	0	0	0	0	0	0	0	0	0	0.521551	0	0	0	0	0	0.10431	0	0	0	0	0	0	0	0	0
BA20SIAdult	Adult	424.168	564.367	6.2509	74.1178	0	0	3161.17	0	89.2985	2384.27	0	0	0	557.223	0	0	169.667	0	51.7931	28.5755	0	0	0	0	3.57194	0	0	0	0	0	0	169.667	5496.32	0	1555.58	0	0	0	0	362.552	3.57194	530.433	0	0	0	0	0	0
BA21SI1	UDCA	4022.42	13568.8	7018.16	1959.65	304.659	13.2833	5.57042	7.42723	2.42813	0	0.714157	0	0	0.142831	0	2.2853	0.285663	0	0	0.285663	0	0	0	0	0.571325	0	0	0	1.99964	0	1.14265	0	0.571325	0	0	0	0	0	0	0	0	0	0.142831	0	0	0	0.142831	0
BA21SI2	UDCA	6247.66	15033.4	2951.21	2258.57	395.665	3.26892	6.53784	10.0582	0.125728	0	1.13155	0	0	0.377183	0	0	0.628638	0	0	0.251455	0	0	0	0	0	0	0.125728	0	0	0	0	0	1.13155	0	0	0	0	0	0	0	0	0	0.251455	0	0	0	0	0
BA21SI3	UDCA	10049.1	13763.5	808.722	1931.88	262.999	5.15685	43.7043	6.57498	0	0	9.02448	0	0	9.54016	0	0	0.257842	0	0	0	0	0	0	0	0	0	0	0.515685	0	0	0	0	16.7597	0	0	2.19166	0	0	0	0	0	0	0	0	0.644606	0	0	0
BA21SI4	UDCA	12466.3	11951.8	679.161	1645.68	151.101	5.43691	5.66345	2.03884	0.566345	0	1.92557	0	0	0.113269	0	0	0.226538	0	0	0	0	0	0	0	0	0	0	0	0	0	0	0	0.679614	0	0	0	0	0	0	0	0.113269	0	0	0	0	0	0	0
BA21SI5	UDCA	7.22944	14446.7	9929.7	2092.99	404.323	12.7501	5.65211	6.96655	0.394333	0	0.788666	0	0	0	0	0	1.183	0	0.394333	0.131444	0	0	0.525777	0	0.262889	0	0.131444	0	0	0	0	0	0.262889	0	0	0	0.262889	0.131444	0.131444	0.131444	0	0	0	0	0	0	0	0
BA21SI6	UDCA	9.73778	19482.4	3887.17	2887.76	527.121	4.74076	7.30334	11.916	1.53754	0	28.1883	0	0	9.3534	0	0	0.512515	0	0	0.256257	0	0	0.256257	0	0	0	0.256257	0	0	0.768772	0	0	51.6359	0	0	0	0	0	0	0	0	0	0	0	0	0	0	0
BA21SIAdult	Adult	473	1526	5	311	3	0	2374	0	365	4577	0	0	0	1191	0	0	434	0	0	0	0	0	0	0	0	0	0	0	0	0	0	200	2930	0	0	0	0	0	137	169	2	141	28	0	0	0	1	0
BA22SI1	Control	22877.3	4.04627	3388.71	0.564596	96.4518	15.15	2.35248	1.88199	1.69379	0	519.24	0	0	0	0.0940993	0	0	0	0	0	0	0	0.188199	0	0	0	0	0	0	0.940993	0	0	0.282298	0	0	0	0.940993	0	0	0	0	0	0.0940993	0.188199	0	0	0	0
BA22SI2	Control	24384.7	2.54031	691.387	0.508061	51.0602	6.43545	1111.13	1.01612	0.677415	0	0.254031	0	0.0846769	172.572	0	0	0	0	0	0	0	0	0.169354	0	0	0	0	0	0.254031	0	0	0	463.267	0	0	0	0.423385	0	0	0	24.2176	0	0	0	0	0	0.0846769	0
BA22SI3	Control	8652.5	5.87084	10713.2	0.259008	190.975	9.15161	5432.08	5.00748	1.55405	0	1852.34	41.1822	0	0.172672	0.172672	0	0.172672	0	0	0.172672	0	0	0	0	0	0	0.0863359	0.43168	0	1.03603	0.0863359	0	0.863359	0	0	0	0.604352	0	0.172672	0	1.12237	0	0.345344	0.604352	0.0863359	0	0	0
BA22SI4	Control	17421.9	7008.46	593.29	1096.32	323.057	15.569	15.1983	12.7888	2.22414	0	414.432	0	0	1.85345	0	0	1.29742	0	0	0.926726	0	0	0	0	0.74138	0	0	0	0	1.29742	0	0	1.48276	0	0	0	0	0.185345	0	0	0	0	0	0	0	0	0	0
BA22SI5	Control	2177.24	12614.5	8851.83	1812.93	1365.6	25.5312	23.6003	21.7766	2.78913	0.107274	2.36003	0.107274	0	0.750919	0	0	0.858193	0	0	0.107274	0.750919	0	0.321822	0	0	0	0	0	0	3.86187	0	0	1.39456	0	0	0	1.71639	0	0	0	0.107274	0	0	0.321822	0	0	0.107274	0
BA22SI6	Control	8138.26	11734.5	5091.08	1643.97	79.0847	5.71168	52.0641	140.925	0.32952	0	6.81008	0	0	3.51488	0	0	0.10984	0	0	0.21968	0	0	0.988559	0	0	0	0	0	0	0.10984	0	0	10.984	0	0	0.43936	0	0	0	0	0	0	0	0	1.0984	0	0	0
BA22SI7	Control	6.89818	7.86824	15089.2	0.646705	684.429	33.0897	8572.83	27.7005	2.37125	0	53.1376	0.646705	0	361.831	0.323352	0	0.107784	0	0	0	0	0	0.215568	0	0	0	0	0	0	1.07784	0	0	2016.53	0	0	0	0.646705	0	0	0	50.3352	0	0	0.107784	0.215568	0	0	0
BA23SI1	TMCAb	5.61753	14738.3	9830.06	2027.51	234.688	8.53033	10.5069	5.09739	1.24834	0	42.1315	0	0	0.208057	0.104028	0	0	0	0	0	0.104028	0	0	0	0	0	0.62417	0	0	0.62417	0	0	3.43294	0	0	0.104028	0.312085	0	0	0	0	0	0	0	0	0	0	0
BA23SI2	TMCAb	6.27541	8.50904	13583.8	1.70181	429.706	5.7436	12037.8	4.25452	0.319089	0	793.574	22.7617	0	0.744541	0	0	0.319089	0	0	0	0	0	0	0	0.212726	0	7.55177	0	0.319089	1.59544	0	0	1.91453	0	0	0	0.638178	0	0	0	2.44635	0.212726	0.106363	0.106363	0.319089	0	0	0
BA23SI3	TMCAb	5.77777	7.51109	15014.6	0.866665	923.672	54.9851	6.35554	12.7111	4.8148	0	5669.43	0	0	2024.63	0.192592	0	0.288888	0	0	0	0	0	0.674073	0	0	0	2.88888	0	0.385184	1.92592	0	0	3166.79	0	0	0	3.08147	0	0	0	0.385184	0	0	0.288888	0	0	0	0
BA23SI4	TMCAb	3.93364	6.19847	14147.9	0.476805	575.265	22.6482	9768.19	14.185	0.238403	0	0.596006	0	0	713.3	0	0.476805	0	0	0	0.596006	0	0	0	0	0	0	0.357604	0	0.476805	1.19201	0	0	1552.6	0	0	0	3.33764	0	0	0	98.6987	0	0	0	0.119201	0	0	0
BA23SI5	TMCAb	20.5026	20.8988	12418.8	2.67425	853.384	15.9465	10753.8	4.95232	1.08951	0	51.6032	1.38665	0	899.836	0.0990464	0	0	0	0	0.0990464	0	0	0	0	0	0	2.07997	0	0.297139	1.98093	0	0	1764.91	0	0	0	0.990464	0	0	0	94.3912	0	0	0	0.396186	0	0	0
BA23SI6	TMCAb	7.59497	18211.5	3886.33	2536.36	245.045	5.15885	1760.67	4.51399	0.358254	0	122.021	0.214952	0	3.00933	0	0	0	0	0	0	0	0	0	0	0	0	0.214952	0	0	0.644856	0	0	7.80993	0	0	49.2957	0.859808	0	0	0	0.788158	0	0.143301	0	67.2084	0	0.644856	0
BA23SI7	TMCAb	42.5423	88.649	7903.44	10.1182	571.332	7.01373	15642.3	16.9019	1.03481	0	2.7595	0	0.459917	837.164	0	0	0	0	0	0.114979	0	0	0	0	0	0	0.459917	0	0	0.919834	0.114979	0	1646.62	0	0	0	0	0	0	0	137.515	0	0	0.344938	0.689875	0	0	0
taxonomy		Bacteria;Proteobacteria;Gammaproteobacteria;Enterobacteriales;Enterobacteriaceae;Escherichia/Shigella;	Bacteria;Firmicutes;Bacilli;Lactobacillales;Lactobacillaceae;Lactobacillus;	Bacteria;Proteobacteria;Gammaproteobacteria;Pasteurellales;Pasteurellaceae;Mannheimia;	Bacteria;Firmicutes;Bacilli;Lactobacillales;;;	Bacteria;Firmicutes;Bacilli;Lactobacillales;Streptococcaceae;Streptococcus;	Bacteria;Proteobacteria;Gammaproteobacteria;Xanthomonadales;Xanthomonadaceae;Rhodanobacter;	Bacteria;Firmicutes;Bacilli;Lactobacillales;Lactobacillaceae;Lactobacillus;	Bacteria;Actinobacteria;Actinobacteria;Actinomycetales;Corynebacteriaceae;Corynebacterium;	Bacteria;Proteobacteria;Betaproteobacteria;Burkholderiales;Comamonadaceae;;	Bacteria;Proteobacteria;Deltaproteobacteria;Desulfovibrionales;Desulfovibrionaceae;Desulfovibrio;	Bacteria;Firmicutes;Bacilli;Lactobacillales;Enterococcaceae;Enterococcus;	Bacteria;Firmicutes;Bacilli;Lactobacillales;;;	Bacteria;Firmicutes;Erysipelotrichia;Erysipelotrichales;Erysipelotrichaceae;Turicibacter;	Bacteria;Firmicutes;Bacilli;Lactobacillales;Lactobacillaceae;;	Bacteria;Proteobacteria;Alphaproteobacteria;Rhizobiales;Methylobacteriaceae;Methylobacterium;	Bacteria;Proteobacteria;Gammaproteobacteria;Pseudomonadales;Moraxellaceae;Acinetobacter;	Bacteria;Proteobacteria;Gammaproteobacteria;Pseudomonadales;Pseudomonadaceae;Pseudomonas;	Bacteria;Bacteroidetes;Flavobacteriia;Flavobacteriales;Flavobacteriaceae;;	Bacteria;Cyanobacteria/Chloroplast;Chloroplast;Chloroplast;Chloroplast;Bacillariophyta;	Bacteria;Actinobacteria;Actinobacteria;Actinomycetales;Micrococcaceae;Arthrobacter;	Bacteria;Proteobacteria;;;;;	Bacteria;Bacteroidetes;Sphingobacteriia;Sphingobacteriales;Sphingobacteriaceae;Sphingobacterium;	Bacteria;Proteobacteria;Gammaproteobacteria;Alteromonadales;Pseudoalteromonadaceae;Pseudoalteromonas;	Bacteria;Actinobacteria;Actinobacteria;Actinomycetales;Nocardioidaceae;Nocardioides;	Bacteria;Proteobacteria;Alphaproteobacteria;Rhizobiales;Bradyrhizobiaceae;Bradyrhizobium;	Bacteria;;;;;;	Bacteria;Firmicutes;Bacilli;Bacillales;Staphylococcaceae;Staphylococcus;	Bacteria;Proteobacteria;Gammaproteobacteria;Pseudomonadales;Moraxellaceae;Acinetobacter;	Bacteria;Proteobacteria;Gammaproteobacteria;Pseudomonadales;Moraxellaceae;Acinetobacter;	Bacteria;Proteobacteria;Betaproteobacteria;Burkholderiales;Comamonadaceae;Curvibacter;	Bacteria;Proteobacteria;Betaproteobacteria;Burkholderiales;Oxalobacteraceae;Massilia;	Bacteria;Firmicutes;Clostridia;Clostridiales;Lachnospiraceae;;	Bacteria;Firmicutes;Bacilli;Lactobacillales;Lactobacillaceae;Lactobacillus;	Bacteria;Firmicutes;Erysipelotrichia;Erysipelotrichales;Erysipelotrichaceae;;	Bacteria;Bacteroidetes;Bacteroidia;Bacteroidales;Porphyromonadaceae;;	Bacteria;Firmicutes;Bacilli;Lactobacillales;Lactobacillaceae;Lactobacillus;	Bacteria;Bacteroidetes;Flavobacteriia;Flavobacteriales;Flavobacteriaceae;Flavobacterium;	Bacteria;Verrucomicrobia;Verrucomicrobiae;Verrucomicrobiales;Verrucomicrobiaceae;Akkermansia;	Bacteria;Proteobacteria;Betaproteobacteria;Burkholderiales;;;	Bacteria;Bacteroidetes;Bacteroidia;Bacteroidales;Porphyromonadaceae;;	Bacteria;Firmicutes;Bacilli;Lactobacillales;Lactobacillaceae;Lactobacillus;	Bacteria;Bacteroidetes;;;;;	Bacteria;Proteobacteria;Gammaproteobacteria;Pseudomonadales;Pseudomonadaceae;Pseudomonas;	Bacteria;Actinobacteria;Actinobacteria;Actinomycetales;Microbacteriaceae;;	Bacteria;Firmicutes;Bacilli;Lactobacillales;Lactobacillaceae;Lactobacillus;	Bacteria;Actinobacteria;Actinobacteria;Actinomycetales;Corynebacteriaceae;Corynebacterium;	Bacteria;Proteobacteria;Alphaproteobacteria;Sphingomonadales;Sphingomonadaceae;Sphingomonas;	Bacteria;Proteobacteria;Alphaproteobacteria;Caulobacterales;Caulobacteraceae;Brevundimonas;
[truncated: 134 more columns]

## Sheet: Supplementary Figure 1
Supplementary Figure 1c
	Hours	richness small intestine
	0	65	50	50	73	75	65	62	51	50	65
	6	54	48	28	54	60	29	60	47	59	61
	12	41	12	35	44	51	43	61	52	47	66
	18	12	8	51	11	44	17	42	13
	24	13	11	10	14	35	39
Supplementary Figure 1d
	Hours	richness colon
	0	54	44	45	48	89	58	64	47	46	61
	6	56	39	33	50	61	47	57	44	37	48
	12	54	16	56	54	61	46	40	44	57	50
	18	42	13	13	50	26	43	62	40	33	31
	24	16	14	15	13	48	39

## Sheet: Supplementary Figure 2
Supplementary Figure 2a
	Hours	shannon small intestine
	0	2.15428	2.12308	2.04262	2.02908	2.76168	2.1951	2.20033	2.32629	2.20101	2.95763
	6	2.25898	1.39884	0.920635	2.02981	2.29138	1.06598	2.37594	2.41804	0.717113	2.9103
	12	2.01659	0.208645	1.98907	1.94905	1.24278	2.05157	1.88555	2.22265	2.85497	2.51484
	18	1.46412	1.06676	0.179928	1.54106	0.171525	0.918951	2.33553	0.44598	0.411142	0.913747
	24	0.337854	0.882582	0.352652	0.151699	1.42677	1.1105
	Hours	shannon colon
	0	1.78266	1.86355	1.85524	1.95333	2.17363	2.40457	1.94757	2.92556	2.80231	3.3279
	6	1.86123	1.06741	0.655014	1.90642	1.99322	1.0282	1.98488	2.63755	2.7831	3.02095
	12	1.68764	0.564287	0.681143	2.00103	1.15021	0.616215	2.07532	0.958352	2.78932	2.60597
	18	0.411972	0.733483	1.97849	0.397428	2.10514	0.265087	0.252669	0.133648
	24	0.604455	1.21989	0.66589	0.202215	1.36319	1.35226
Supplementary Figure 2b
	PND	shannon small intestine
	1	0.877502	1.46989	0.813688	0.418003	1.02179
	7	1.26248	1.12487	0.774214	1.24931	1.27596
	14	0.973933	0.775298	0.978232	1.605	0.977084
	21	1.45287	0.960713	1.70579	1.69538	1.66711
	28	2.13821	2.04178	1.92343	1.83104	1.80943
	56	2.28504	2.39066	2.80678	2.75491	1.95548
	PND	shannon colon
	1	0.767881	1.21137	0.639558	0.429174	1.169
	7	0.960508	0.998934	0.675967	1.06548	0.702207
	14	1.79612	0.793235	2.1357	1.70108	1.81475
	21	3.37131	1.71566	3.58118	3.55351	3.11205
	28	3.47262	3.39815	3.85021	2.53681	3.44176
	56	3.63499	3.8286	3.33448	4.21665	3.82737

## Sheet: Supplementary Figure 4c-d-e
Supplementary Figure 4c
	acylcarnitines	amino acids	bile acids	biogenic amines	glycerophospholipids	sphingolipids	sugars
	0.576175	0.49019	0.12125	0.1928	0.5813	0.536333	0.012
Supplementary Figure 4d
	acylcarnitines	amino acids	bile acids	biogenic amines	glycerophospholipids	sphingolipids	sugars
	0.1338	0.726524	2.1696	0.62275	0.210267	0.2948	0.201
Supplementary Figure 4e
	acylcarnitines	amino acids	bile acids	biogenic amines	glycerophospholipids	sphingolipids	sugars
	0.0081	0.185762	3.31445	1.3126	0.019456	0.009	1.34

## Sheet: Supplementary Figure 7
Supplementary Figure 7a
	PND	Ntcp
	7	1	1.014	1.028	0.791	0.439
	14	2.169	4.094	3.215	1.656	1.86
	21	0.772	4.38	4.506	6.649	2.792
	28	3.833	8.617	2.211	6.384	3.325
	56	9.083	7.544	3.587	13.111	12.608
Supplementary Figure 7b
		Abcb11
	7	1.392	1.135	1	0.974	0.648
	14	2.216	5.478	4.914	2.768	2.052
	21	1.238	4.005	6.017	6.563	2.013
	28	2.628	6.909	2.276	5.067	3.964
	56	20.697	17.064	4.645	31.654	20.072
Supplementary Figure 7c
		Abcb4
	7	1.214	1.021	0.718	0.951	1
	14	1.498	4.6	2.882	2.317	2.188
	21	0	3.017	5.303	5.441	2.283
	28	1.879	4.927	2.132	3.909	4.775
	56	14.202	12.356	3.638	31.568	20.558
Supplementary Figure 7d
		Fxr
	7	1.079	1.193	0.93	1	0.518
	14	2.296	7.247	3.916	2.387	2.217
	21	1.758	3.167	3.357	7.859	2.858
	28	3.281	4.606	2.302	5.063	4.38
	56	10.112	4.983	3.053	14.628	11.498
Supplementary Figure 7e
		Fgfr4
	7	1.344	1.058	1	0.992	0.644
	14	1.711	6.115	3.112	2.279	1.75
	21	1.849	1.455	2.006	3.332	2.103
	28	1.657	3.266	1.314	3.134	3.65
	56	7.562	3.524	1.639	12.418	11.58
Supplementary Figure 7f
		βKl
	7	1.333	1	1.086	0.675	0.617
	14	1.552	0.439	1.025	1.227	0.996
	21	0.83	1.531	2.656	2.937	0.894
	28	1.518	2.573	0.996	2.773	2.213
	56	5.904	4.901	1.484	8.967	8.503

## Sheet: Supplementary Figure 9
Supplementary Figure 9a
	PND	GCA
	1	0.000726	9.4e-05	0.000772
	7	0	1.84e-05	0.000306	3.13e-05	0
	14	0.000114	0	0	0	1.31e-05
	21	0.000417	0.000882	0.000243	0.002058	0.000811
	28	0.000237	0.001279	0.00064	0.000642	0.00083
	56	0.000145	4.58e-05	0.000166	0.000564	0.000727
Supplementary Figure 9b
	PND	UDCA
	1	0	0	0
	7	8.24e-05	0.000553	0.000292	0.000125	0
	14	0	0	0	0	0
	21	6.25e-05	0.000988	0.00131	0.008274	0.000124
	28	0.002941	0.006132	0.002204	0.001185	0.002507
	56	0.001963	0.000871	0.001799	0.003492	0.003974
Supplementary Figure 9c
	PND	TMCA
	1	0.322884	0.479675	0.472626
	7	0.138715	0.16443	0.146787	0.084977	0.118637
	14	0.051885	0.053569	0.078449	0.087734	0.14539
	21	0.090523	0.076289	0.0625	0.059511	0.093261
	28	0.114604	0.046257	0.03825	0.109539	0.037963
	56	0.070342	0.064082	0.03567	0.027773	0.023632
Supplementary Figure 9d
	PND	TCA
	1	0	0	0
	7	0.277429	0.673378	0	0	0
	14	0.20082	0	0.258837	0.269699	0.326241
	21	0	0	0	0	0
	28	0	0	0.107027	0	0.084823
	56	0	0	0.107027	0	0.084823

[truncated: 1 more sheets: Supplementary Figure 12]
